# Supplementary material for: Al0.5CoCrFeNi2 High Entropy Alloy Particle Reinforced AZ91 Magnesium Alloy-Based Composite Processed by Spark Plasma Sintering
Source: Materials (Basel). 2021 Oct 29;14(21):6520. doi: 10.3390/ma14216520 (PMC8585362; doi:10.3390/ma14216520)
Supplement: Supplementary file 1 [file materials-14-06520-s001.zip]

Archive with 1 entries (1 files):
- materials-1409083-supplementary.pdf
